# Supplementary material for: High frequency of germline recombination in Nestin-Cre transgenic mice crossed with Glucagon-like peptide 1 receptor floxed mice
Source: PLoS One. 2023 Dec 20;18(12):e0296006. doi: 10.1371/journal.pone.0296006 (PMC10732384; doi:10.1371/journal.pone.0296006)
Supplement: S1 Data — (XLSX) [file pone.0296006.s006.xlsx]

## Sheet: Fig2A
Fig2A: Genotyping results
breeding pair type : Glp1r fl/fl × Glp1r fl/fl								breeding pair type : Glp1r fl/- × Glp1r fl/-								breeding pair type : Glp1r -/- × Glp1r -/-
pair No	day to birth	number of litters	numbeter of death till weaning	Glp1r fl/fl	Glp1r fl/-	Glp1r -/-		pair No	day to birth	number of litters	numbeter of death till weaning	Glp1r fl/fl	Glp1r fl/-	Glp1r -/-		pair No	day to birth	number of litters	numbeter of death till weaning	Glp1r fl/fl	Glp1r fl/-	Glp1r -/-
1	23	6	0	6	0	0		1	21	7	1	2	2	2		1	25	7	1	0	0	6
2	23	7	0	7	0	0		2	21	9	0	3	5	1		2	19	5	0	0	0	5
3	23	5	0	5	0	0		3	21	5	0	1	3	1		3	19	4	0	0	0	4
4	24	6	0	6	0	0		4	21	4	0	1	1	2		4	20	7	0	0	0	7
5	29	9	1	8	0	0		5	22	4	2	0	2	0		5	21	7	1	0	0	6
6	23	7	3	4	0	0		6	24	6	0	0	3	3		6	25	4	0	0	0	4
7	23	4	0	4	0	0		7	22	7	3	0	1	3		7	25	6	0	0	0	6
8	23	4	1	3	0	0		8	35	8	0	2	5	1		8	25	7	0	0	0	7
9	23	9	4	5	0	0		9	21	9	0	1	8	0		9	60	9	0	0	0	9
10	23	9	0	9	0	0		10	21	5	0	2	1	2		10	70	5	0	0	0	5
11	32	8	0	8	0	0		11	21	6	0	2	4	0		11	22	7	1	0	0	6
12	26	8	1	7	0	0		12	23	6	0	4	2	0		12	22	6	0	0	0	6
13	63	4	1	3	0	0		13	36	8	1	2	3	2		13	24	8	3	0	0	5
14	21	8	5	3	0	0		14	23	10	1	3	2	4		14	24	5	0	0	0	5
15	35	8	2	6	0	0		15	21	6	0	3	3	0		15	24	3	0	0	0	3
16	21	7	0	7	0	0		16	21	5	0	2	3	0		16	24	3	1	0	0	2
17	22	7	2	5	0	0		17	23	3	0	0	3	0		17	22	5	0	0	0	5
18	20	8	0	8	0	0		18	36	4	1	1	1	1		18	21	8	1	0	0	7
19	20	7	2	5	0	0		19	20	9	0	1	4	4		19	21	6	0	0	0	6
20	23	6	0	6	0	0		20	22	7	0	1	5	1		20	24	7	0	0	0	7
21	24	8	1	7	0	0		21	22	7	0	2	1	4
22	24	7	2	5	0	0		22	28	9	0	4	5	0
23	21	3	1	2	0	0		23	33	8	0	2	3	3
24	23	4	1	3	0	0		24	42	5	1	0	3	1
25	23	7	0	7	0	0		25	42	5	1	1	2	1
26	28	6	0	6	0	0		26	21	6	1	2	1	2
27	21	8	1	7	0	0		27	21	9	1	4	4	0
28	22	5	0	5	0	0		28	26	10	1	0	8	1
29	23	6	0	6	0	0		29	21	3	0	1	1	1
30	28	3	0	3	0	0		30	21	6	1	1	3	1
								31	21	7	0	0	6	1
Observed progeny from hemizygous Glp1r knock-out mice (Glp1r fl/-) crossed with each other.
	Glp1r fl/fl	Glp1r fl/-	Glp1r -/-
Number of litters	48	98	42
Rate(%)	25.5319	52.1277	22.3404

## Sheet: Fig2B
Fig2B: Quantification of Glp1r mRNA level in brain, intestine, kidney, heart, lung, pancreas and stomach
Genotypes	Brain	Intestine	Kidney	Heart	Lung	Pancreas	Stomach
Glp1r fl/fl	0.496565	0.875395	0.811954	0.958967	0.640655	0.821056	0.436778
Glp1r fl/fl	0.498073	1.17474	0.847615	0.786576	1.52477	0.556214	0.921301
Glp1r fl/fl	1.39078	1.54192	1.00753	1.209	0.583007	2.79853	1.20905
Glp1r fl/fl	0.578367	0.795436	0.827163	2.22522	1.17614	1.33337	0.867889
Glp1r fl/fl	1.53566	0.698452	0.884203	0.201669	1.42734	0.294516	1.49851
Glp1r fl/fl	1.50056	0.914059	1.62154	0.618566	0.64809	0.196316	1.06647
Glp1r -/-	0.00568744	0.0121691	0.0462642	0.0272593	0.00906455	0.173474	0.013752
Glp1r -/-	0.00149441	0.0144656	0	0.0144024	0.00477446	0	0.00139915
Glp1r -/-	0	0	0	0	0	0	0
Glp1r -/-	0.0009766	0.00126936	0	0	8.6883e-05	0.154775	0.000499487
Glp1r -/-	0.000334105	0	0.0146991	0	0	0	0.000622835
Glp1r -/-	0.000214942	0.00543959	0.0594406	0.00960342	2.21323e-05	0	0.00219251

## Sheet: Fig2C
Fig2C: Representative Western blots for the assessment of Glp1r/βactin expression and quantitative bar graphs.
Genotypes	Lung	Intestine
Glp1r fl/fl	1.36545	2.52547
Glp1r fl/fl	2.1673	3.74626
Glp1r fl/fl	2.32324	1.74997
Glp1r fl/fl	1.12612	0.890669
Glp1r fl/fl	2.80408	3.26144
Glp1r fl/fl	2.64457	2.65645
Glp1r -/-	0	0.0505595
Glp1r -/-	0	0
Glp1r -/-	0	0.0145596
Glp1r -/-	0	0.0460145
Glp1r -/-	0	0.0203441
Glp1r -/-	0	0.0634129

## Sheet: Fig3A
Fig3A: Body weight analysis on a standard diet (g).
Genotypes	10w	11w	12w	13w	14w	15w	16w	17w	18w	19w	20w
Glp1r fl/fl	26.9	26.7	25.6	28.2	28.9	33.5	34.7	35.9	33.2	32.2	33.6
Glp1r fl/fl	22.7	23.2	21.2	24.6	24.6	25	24.8	25.1	26.3	26.3	26.3
Glp1r fl/fl	24.3	23.9	22.8	25.3	26.1	26.3	26.1	26.7	26.8	28.6	28.3
Glp1r fl/fl	19.7	20.2	19.6	21.3	20.4	20.5	20.6	21.4	22.8	23.4	23.3
Glp1r fl/fl	27.5	27.6	25.9	28.6	28.8	29.3	29.3	29.7	30.8	32.1	32.6
Glp1r fl/fl	22.4	25.9	25.3	28.3	29.6	30.1	30	30.3	31.3	32.2	33.1
Glp1r -/-	27.1	26.7	26.3	26.5	26.5	28	28.4	27.8	28.5	29	30.5
Glp1r -/-	21.2	23.4	24.5	24.9	25.6	26.7	27.6	27.4	27.7	28.9	28.5
Glp1r -/-	26.5	26.6	26.1	26.3	26.8	27	27.2	27.8	27.2	29.1	29
Glp1r -/-	25.3	25.4	26.4	27.2	27.7	29	28.5	28.5	28.8	29.8	30.1
Glp1r -/-	27.8	26.8	26.7	27.1	29.6	28	28.5	28	29.2	29.5	29.6
Glp1r -/-	25.3	25.3	26.9	28	27.6	27.2	27.2	27.2	27.4	28.5	28.6

## Sheet: Fig3B
Fig3B: The average daily food intake at 11 weeks (g/day).
Genotypes	Average food intake
Glp1r fl/fl	3.5
Glp1r fl/fl	3.4
Glp1r fl/fl	3.8
Glp1r fl/fl	3.5
Glp1r fl/fl	3.7
Glp1r fl/fl	4.3
Glp1r -/-	3.6
Glp1r -/-	3
Glp1r -/-	4.8
Glp1r -/-	3.3
Glp1r -/-	3.2
Glp1r -/-	5.1

## Sheet: Fig3C
Fig3C: Anorectic effects of liraglutide (ip injection: 1mg/kg) at 24 hours. The amout of food intake(g), and relative food intake vs average food intake(%).
Genotypes	Vehicle injection		Liraglutide injection
	(g)	(%)	(g)	(%)
Glp1r fl/fl	2.9	-17.1429	1.4	-60
Glp1r fl/fl	3.6	5.88235	0.9	-73.5294
Glp1r fl/fl	3	-21.0526	2.32	-38.9474
Glp1r fl/fl	3.1	-11.4286	1.81	-48.2857
Glp1r fl/fl	3.6	-2.7027	1.4	-62.1622
Glp1r fl/fl	4.3	0	1.6	-62.7907
Glp1r -/-	2.7	-25	3.4	-5.55556
Glp1r -/-	3.2	6.66667	3.8	26.6667
Glp1r -/-	4.3	-10.4167	4.3	-10.4167
Glp1r -/-	3.5	6.06061	3.3	0
Glp1r -/-	4	25	3.5	9.375
Glp1r -/-	4.3	-15.6863	3.6	-29.4118

## Sheet: Fig3D
Fig3D: Blood glucose levels during ipGTT (mg/dl).
Genotypes	0min	15min	30min	60min	120min
Glp1r fl/fl	91	262	210	219	174
Glp1r fl/fl	92	276	253	194	139
Glp1r fl/fl	87	262	198	160	117
Glp1r fl/fl	104	313	206	162	115
Glp1r fl/fl	114	232	249	182	146
Glp1r fl/fl	100	219	251	191	101
Glp1r -/-	98	392	297	230	187
Glp1r -/-	106	435	283	208	148
Glp1r -/-	91	350	310	186	157
Glp1r -/-	108	383	279	264	225
Glp1r -/-	105	331	216	170	157
Glp1r -/-	89	306	270	208	141

## Sheet: Fig3E
Fig3E: Plasma insulin levels during ipGTT (ng/ml).
Genotypes	0min	15min	30min
Glp1r fl/fl	0.587365	0.283177	0.40212
Glp1r fl/fl	0.197843	0.50853	0.45275
Glp1r fl/fl	0.343675	0.421236	0.502386
Glp1r fl/fl	0.0941572	0.539069	0.376361
Glp1r fl/fl	0.182887	0.36987	0.36987
Glp1r fl/fl	0.337066	0.617239	0.605316
Glp1r -/-	0.219821	0.809943	0.545143
Glp1r -/-	0.190398	0.593358	0.175306
Glp1r -/-	0.255437	0.8329	0.389281
Glp1r -/-	0.136161	0.664605	0.47768
Glp1r -/-	0.190398	0.599341	0.40212
Glp1r -/-	0.197843	0.699824	0.539069

## Sheet: Fig3F
Fig3F: HOMA-IR and HOMA-β calculated from the baseline value of ipGTT.
Genotypes	HOMA-IR	HOMA-β
Glp1r fl/fl	0.131976	7.55184
Glp1r fl/fl	0.044942	2.45598
Glp1r fl/fl	0.0738265	5.15512
Glp1r fl/fl	0.0241786	0.826746
Glp1r fl/fl	0.0514792	1.29097
Glp1r fl/fl	0.0832261	3.27956
Glp1r -/-	0.0531913	2.26102
Glp1r -/-	0.0498324	1.59403
Glp1r -/-	0.0573945	3.28419
Glp1r -/-	0.0363097	1.08929
Glp1r -/-	0.0493623	1.63198
Glp1r -/-	0.0434765	2.73936

## Sheet: Fig4
Fig4: Genotyping results
breeding pair type : ♀NesCre-Glp1r fl/wt × ♂Glp1r fl/fl											breeding pair type : ♀Glp1r fl/fl × ♂NesCre-Glp1r fl/wt
pair No	day to birth	number of litters	numbeter of death till weaning	NesCre-Glp1r fl/fl	Glp1r fl/fl	NesCre-Glp1r fl/wt	Glp1r fl/wt	NesCre-Glp1r fl/-	Glp1r fl/-		pair No	day to birth	number of litters	numbeter of death till weaning	NesCre-Glp1r fl/fl	Glp1r fl/fl	NesCre-Glp1r fl/wt	Glp1r fl/wt	NesCre-Glp1r fl/-	Glp1r fl/-
1	23	5	0	0	0	2	1	2	0		1	23	8	0	0	0	3	2	3	0
2	50	4	0	0	0	0	4	0	0		2	23	8	2	0	0	2	0	1	3
3	22	6	0	0	0	0	0	3	3		3	36	8	1	0	1	1	4	0	1
4	23	5	0	0	0	0	2	2	1		4	22	3	2	0	0	0	1	0	0
5	24	2	0	0	0	1	0	1	0		5	24	7	2	1	0	2	1	1	0
6	24	5	0	0	0	2	2	1	0		6	28	6	0	1	0	3	1	0	1
7	26	10	0	0	0	2	1	3	4		7	23	2	0	0	0	0	2	0	0
8	21	8	0	0	0	2	2	4	0		8	34	10	0	0	0	2	1	4	3
9	22	7	0	0	0	3	1	1	2		9	24	7	0	0	0	0	0	1	6
10	23	7	0	0	0	2	1	1	3		10	24	7	0	0	0	5	1	1	0
11	20	8	0	0	0	4	2	1	1		11	24	6	0	1	0	0	1	3	1
12	38	5	0	0	0	1	1	2	1		12	21	3	1	0	0	1	1	0	0
13	51	6	0	0	0	3	2	0	1		13	21	6	1	0	1	1	1	1	1
14	61	5	0	0	0	1	2	1	1
15	23	8	4	0	0	1	0	2	1
Observed progeny from NesCre-Glp1r fl/wt mice crossed with Glp1r fl/fl mice
breeding pair type : ♀NesCre-Glp1r fl/wt × ♂Glp1r fl/fl
	NesCre-Glp1r fl/fl	Glp1r fl/fl	NesCre-Glp1r fl/wt	Glp1r fl/wt	NesCre-Glp1r fl/-	Glp1r fl/-
Number of litters	0	0	24	21	24	18
Rate(%)	0	0	27.5862	24.1379	27.5862	20.6897
Rate(%)	0		51.7241		48.2759
breeding pair type : ♀Glp1r fl/fl × ♂NesCre-Glp1r fl/wt
	NesCre-Glp1r fl/fl	Glp1r fl/fl	NesCre-Glp1r fl/wt	Glp1r fl/wt	NesCre-Glp1r fl/-	Glp1r fl/-
Number of litters	3	2	20	16	15	16
Rate(%)	4.16667	2.77778	27.7778	22.2222	20.8333	22.2222
Rate(%)	6.94444		50		43.0556
breeding pair type : NesCre-Glp1r fl/wt × Glp1r fl/fl (total)
	NesCre-Glp1r fl/fl	Glp1r fl/fl	NesCre-Glp1r fl/wt	Glp1r fl/wt	NesCre-Glp1r fl/-	Glp1r fl/-
Number of litters	3	2	44	37	39	34
Rate(%)	1.88679	1.25786	27.673	23.2704	24.5283	21.3836
Rate(%)	3.14465		50.9434		45.9119

[truncated: 8 more sheets: Fig5A, Fig5B, Fig5C, Fig6A, Fig6B, Fig6C, S2 Fig, S1 Table]
