# Supplementary material for: High frequency of germline recombination in Nestin-Cre transgenic mice crossed with Glucagon-like peptide 1 receptor floxed mice
Source: PLoS One. 2023 Dec 20;18(12):e0296006. doi: 10.1371/journal.pone.0296006 (PMC10732384; doi:10.1371/journal.pone.0296006)
Supplement: S1 Raw images — (ZIP) [file pone.0296006.s007.zip]

Archive with 3 entries (3 files):
- S1 Raw Images (S1 Fig).tif
- S1 Raw Images (Fig 1B).tif
- S1 Raw Images (Fig 2C).tif
